# Supplementary material for: Traffic-Related Air Pollution and Breast Cancer Risk: A Systematic Review and Meta-Analysis of Observational Studies
Source: Cancers (Basel). 2023 Feb 1;15(3):927. doi: 10.3390/cancers15030927 (PMC9913524; doi:10.3390/cancers15030927)
Supplement: Supplementary file 1 [file cancers-15-00927-s001.zip]

Archive with 1 entries (1 files):
- cancers-2148816-supplementary.pdf
